# Supplementary material for: Overexpression of the Eucommia ulmoides Aquaporin, EuPIP1;1, Promotes Leaf Growth, Flowering and Bolting, and Stress Tolerance in Arabidopsis
Source: Int J Mol Sci. 2022 Oct 4;23(19):11794. doi: 10.3390/ijms231911794 (PMC9570377; doi:10.3390/ijms231911794)
Supplement: Supplementary file 1 [file ijms-23-11794-s001.zip]

Archive with 1 entries (1 files):
- ijms-1859292-supplementary.pdf
